# Supplementary material for: Periconceptional alcohol alters in vivo heart function in ageing female rat offspring: Possible involvement of oestrogen receptor signalling
Source: Exp Physiol. 2023 Mar 23;108(5):772–84. doi: 10.1113/EP090587 (PMC10988452; doi:10.1113/EP090587)
Supplement: Supplementary file 1 — Statistical Summary Document [file EPH-108-772-s001.xlsx]

## Sheet: Statistical Summary Table
Statistical Summary Document
Manuscript Title:	Periconceptional alcohol alters in vivo heart function in aging female rat offspring; possible involvement of oestrogen receptor signalling
Authors:	Emily S Dorey, John P Headrick, Tamara M. Paravicini, Mary E Wlodek and Karen M Moritz, Melissa E Reichelt
Animal model used, if applicable:	Mouse periconceptual alcohol
Underlying hypothesis:	Periconceptual alcohol exposure will change cardiac function in offspring
Definitions of ‘n’:	Sprague Dawely rat offspring (or average of litter heart weight for E20 and PN30, calculated for male and female)
Statistical summary table:
Experimental question number	Finding/ conclusion	Experimental location/variable	Mean value	Standard Deviation	n	Exact P value	Figure/table in which data are presented	Units	Data comparisons	Statistical test	Any other experimental factors	Comments
Multiple tests of the same question are shown in different rows		e.g. cortex vs cerebellum or genotype	(or other summary statistic)	(SD)	(value)	If P is considered significant against a stated confidence limit, authors may indicate this in bold.The exact value must be stated unless P is less than 0.0001, in which case < is permitted.			e.g. WT vs KO		e.g. subjects’ age or sex	e.g. observation
1	Effect of PC:EtOH on heart weight at PN30	Heart weight E20 (male control)	15.3063	1.06733	9	ANOVA Interaction p=0.1253; Sex p=0.0.0202; PC:EtOH p =0.3974	Table 1	mg	Control v PC:EtOH	Factorial ANOVA		No effect of PC:EtOH, effect of sex
		Heart weight E20 (male PC:EtOH)	14.8882	1.67753	11
		Heart weight E20 (female control)	12.9607	2.92232	9
		Heart weight E20 (female PC:EtOH)	14.3835	1.30541	11
2		Relative heart weight E20 (male control)	5.7556	0.429786	9	ANOVA Interaction p=0.1055; Sex p=0.3547; PC:EtOH p=0.0049		mg/g				No effect of PC:EtOH, no effect of sex
		Relative heart weight E20 (male PC:EtOH)	6.07014	0.439333	11
		Relative heart weight E20 (female control)	5.14407	1.24696	9
		Relative heart weight E20 (female PC:EtOH)	6.24026	0.624385	11
3		Heart weight PN30 (male control)	389.921	51.9103	10	ANOVA Interaction p=0.4593; Sex p=0.0351; PC:EtOH p=0.0437		mg				Effect of PC:EtOH, effect of sex
		Heart weight PN30 (male PC:EtOH)	370.937	44.4617	9
		Heart weight PN30 (female control)	369.53	28.952	9
		Heart weight PN30 (female PC:EtOH)	329.415	45.5923	11
4		Relative heart weight PN30 (male control)	5.10999	0.295479	10	ANOVA Interaction p=0.8435; Sex p=0.7619; PC:EtOH p=0.3124		mg/g				No effect of PC:EtOH, no effect of sex
		Relative heart weight PN30 (male PC:EtOH)	5.02064	0.278207	9
		Relative heart weight PN30 (female control)	5.16454	0.394426	9
		Relative heart weight PN30 (female PC:EtOH)	5.03215	0.362645	11
5		Heart weight 8 months (male control)	1.81184	0.261352	10	ANOVA Interaction p=0.5797; Sex p <0.0001; PC:EtOH p=0.1147		mg				No effect of PC:EtOH, effect of sex
		Heart weight 8 months (male PC:EtOH)	1.68722	0.141177	9
		Heart weight 8 months (female control)	1.10619	0.148283	10
		Heart weight 8 months (female PC:EtOH)	1.04558	0.126499	10
6		Relative heart weight 8 months (male control)	2.99978	0.44452	10	ANOVA Interaction p=0.9242; Sex p=0.0021; PC:EtOH p =0.3473		mg/g				No effect of PC:EtOH, effect of sex
		Relative heart weight 8 months (male PC:EtOH)	2.80354	0.195058	9
		Relative heart weight 8 months (female control)	3.6024	0.944058	10
		Relative heart weight 8 months (female PC:EtOH)	3.44205	0.450214	10
7		LV thickness 8 months (male control)	3.50167	0.398858	9	ANOVA Interaction p=0.2861; Sex p=0.0143; PC:EtOH p=0.3877		mm				No effect of PC:EtOH, effect of sex
		LV thickness 8 months (male PC:EtOH)	3.241	0.416819	10
		LV thickness 8 months (female control)	3.01333	0.385065	9
		LV thickness 8 months (female PC:EtOH)	3.04111	0.413505	9
8		Relative heart weight 19 months (male control)	2.61005	0.323348	19	ANOVA Interaction p=0.3126; Sex p=0.0044; PC:EtOH p=0.8367		mg				No effect of PC:EtOH, effect of sex
		Relative heart weight 19 months (male PC:EtOH)	2.74741	0.492642	17
		Relative heart weight 19 months (female control)	3.05554	0.603183	17
		Relative heart weight 19 months (female PC:EtOH)	2.96459	0.378262	15
9		LV thickness 19 months (male control)	3.72464	0.479613	14	0.7867		mm		ANOVA Interaction p=0.0479; Sex p=0.0628; PC:EtOH p=0.3038		No effect of PC:EtOH, no effect of sex
		LV thickness 19 months (male PC:EtOH)	3.50654	0.757637	13
		LV thickness 19 months (female control)	2.8625	0.851092	8	0.1313
		LV thickness 19 months (female PC:EtOH)	3.53417	0.437452	6
10	No effect of PC:EtOH	IVSd (male control)	1.7125	0.146653	8	0.3425	Table 2	mm	Control v PC:EtOH	Unpaired t test		No effect of PC:EtOH
		IVSd (male PC:EtOH)	1.79714	0.186075	7
11		IVSd (female control)	1.55375	0.182674	8	0.2598						No effect of PC:EtOH
		IVSd (female PC:EtOH)	1.45375	0.156929	8
12		LVIDd (male control)	8.5525	1.06172	8	0.3667		mm				No effect of PC:EtOH
		LVIDd (male PC:EtOH)	8.92	0.337893	8
13		LVIDd (female control)	7.11375	0.513752	8	0.5547						No effect of PC:EtOH
		LVIDd (female PC:EtOH)	7.28	0.582826	8
14		LVPWd (male control)	1.78125	0.22981	8	0.1893		mm				No effect of PC:EtOH
		LVPWd (male PC:EtOH)	1.99	0.360991	8
15		LVPWd (female control)	1.6725	0.0905144	8	0.1191						No effect of PC:EtOH
		LVPWd (female PC:EtOH)	1.55625	0.176144	8
16		Ao (male control)	3.82476	0.409186	7	0.6063		mm				No effect of PC:EtOH
		Ao (male PC:EtOH)	3.9125	0.218783	8
17		Ao (female control)	3.26708	0.241072	8	0.2163						No effect of PC:EtOH
		Ao (female PC:EtOH)	3.12959	0.17912	8
18		Ao CSA (male control)	11.5963	2.38603	7	0.6521		mm				No effect of PC:EtOH
		Ao CSA (male PC:EtOH)	12.0494	1.34383	8
19		Ao CSA (female control)	8.41888	1.21091	8	0.1996						No effect of PC:EtOH
		Ao CSA (female PC:EtOH)	7.71055	0.864999	8
20		IVRT (male control)	28.3571	3.07563	7	0.6497						No effect of PC:EtOH
		IVRT (male PC:EtOH)	29.125	3.28797	8
21		IVRT (female control)	28.85	4.7038	8	0.5305						No effect of PC:EtOH
		IVRT (female PC:EtOH)	27.45	3.97133	8
22		MVc-Mvo (male control)	106.5	6.63325	8	0.243		msec				No effect of PC:EtOH
		MVc-Mvo (male PC:EtOH)	112.625	12.5691	8
23		MVc-Mvo (female control)	110.562	8.19162	8	0.7638						No effect of PC:EtOH
		MVc-Mvo (female PC:EtOH)	109.15	10.1444	8
24		MPI (male control)	0.268161	0.16191	8	0.6722		msec				No effect of PC:EtOH
		MPI (male PC:EtOH)	0.299966	0.13087	8
25		MPI (female control)	0.446195	0.0737251	8	0.9659						No effect of PC:EtOH
		MPI (female PC:EtOH)	0.44404	0.119237	8
26		Ao Vmax (male control)	118	10.8397	5	0.5172						No effect of PC:EtOH
		Ao Vmax (male PC:EtOH)	113.737	11.3594	8
27		Ao Vmax (female control)	106.213	10.3969	8	0.3343						No effect of PC:EtOH
		Ao Vmax (female PC:EtOH)	98.8375	18.0838	8
28		Ao ET (male control)	84.9175	10.132	8	0.6725		m/s				No effect of PC:EtOH
		Ao ET (male PC:EtOH)	86.7	5.80394	8
29		Ao ET (female control)	76.725	8.09722	8	0.7346						No effect of PC:EtOH
		Ao ET (female PC:EtOH)	75.6125	4.14778	8
30		Ao VTI (male control)	6.89167	0.572098	6	0.9584		cm				No effect of PC:EtOH
		Ao VTI (male PC:EtOH)	6.86625	1.05078	8
31		Ao VTI (female control)	5.74125	0.76241	8	0.3263						No effect of PC:EtOH
		Ao VTI (female PC:EtOH)	5.16625	1.40549	8
32		IVCT (male control)	21.8675	3.50023	8	0.9215		IVCT				No effect of PC:EtOH
		IVCT (male PC:EtOH)	21.725	1.96959	8
33		IVCT (female control)	22.125	2.67568	8	0.4074						No effect of PC:EtOH
		IVCT (female PC:EtOH)	20.125	6.05776	8
34	No effect of PC:EtOH	PE pEC50 (control male)	-7.04063	0.3489	8	0.7221	Table 3	%KPSS	Control v PC:EtOH	Unpaired t test		No effect of PC:EtOH
		PE pEC50 (PC:EtOH male)	-6.73013	0.303461	8
35		PE pEC50 (control female)	-6.98837	0.21639	8	0.4212						No effect of PC:EtOH
		PE pEC50 (PC:EtOH female)	-6.885	0.265827	7
36		PE Max (control male)	141.975	33.8073	8	0.3643						No effect of PC:EtOH
		PE Max (PC:EtOH male)	126.874	30.5317	8
37		PE Max (control female)	119.82	30.7988	8	0.0903						No effect of PC:EtOH
		PE Max (PC:EtOH female)	196.25	114.045	7
38		ACH pEC50 (control male)	-7.29386	0.553977	7	0.4501		% relaxation				No effect of PC:EtOH
		ACH pEC50 (PC:EtOH male)	-7.469	0.212936	7
39		ACH pEC50 (control female)	-7.49162	0.483894	8	0.0928						No effect of PC:EtOH
		ACH pEC50 (PC:EtOH female)	-7.06657	0.413225	7
40		ACH Max (control male)	100.039	15.2163	7	0.21						No effect of PC:EtOH
		ACH Max (PC:EtOH male)	91.0029	9.70583	7
41		ACH Max (control female)	87.3575	21.0993	8	0.1514						No effect of PC:EtOH
		ACH Max (PC:EtOH female)	105.243	24.3837	7
42		SNP pEC50 (control male)	-8.80317	0.196693	6	0.2242		% relaxation				No effect of PC:EtOH
		SNP pEC50 (PC:EtOH male)	-8.65	0.227031	7
43		SNP pEC50 (control female)	-8.74914	0.30365	7	0.5197						No effect of PC:EtOH
		SNP pEC50 (PC:EtOH female)	-8.6168	0.385436	5
44		SNP Max (control male)	114.683	10.866	6	0.0929						No effect of PC:EtOH
		SNP Max (PC:EtOH male)	106.414	4.61137	7
45		SNP Max (control female)	114.357	5.89939	7	0.7185						No effect of PC:EtOH
		SNP Max (PC:EtOH female)	113.22	4.04438	5
46	No effect of PC:EtOH	Coronary Flow (30s, male); Control; Time 5	10.8225	1.46504	6	ANOVA Interaction p >0.9999; Time p <0.0001; PC:EtOH p <0.2369	Figure 2A	% Change in Flow	Control v PC:EtOH	Repeated measures ANOVA with Bonferroni's multiple comparisons test		No effect of PC:EtOH
		Coronary Flow (30s, male); PC:EtOH; Time 5	13.5394	2.43088	8
		Coronary Flow (30s, male); Control; Time 10	145.045	18.5785	6							No effect of PC:EtOH
		Coronary Flow (30s, male); PC:EtOH; Time 10	145.97	50.2703	8
		Coronary Flow (30s, male); Control; Time 15	130.076	13.7075	6							No effect of PC:EtOH
		Coronary Flow (30s, male); PC:EtOH; Time 15	132.671	28.3611	8
		Coronary Flow (30s, male); Control; Time 20	120.281	11.4614	6							No effect of PC:EtOH
		Coronary Flow (30s, male); PC:EtOH; Time 20	121.936	17.5267	8
		Coronary Flow (30s, male); Control; Time 25	113.953	7.97691	6							No effect of PC:EtOH
		Coronary Flow (30s, male); PC:EtOH; Time 25	118.145	10.7293	8
		Coronary Flow (30s, male); Control; Time 30	110.538	6.7561	6							No effect of PC:EtOH
		Coronary Flow (30s, male); PC:EtOH; Time 30	114.176	8.1461	8
		Coronary Flow (30s, male); Control; Time 35	107.738	5.21067	6							No effect of PC:EtOH
		Coronary Flow (30s, male); PC:EtOH; Time 35	111.666	6.12628	8
		Coronary Flow (30s, male); Control; Time 40	105.568	4.47122	6							No effect of PC:EtOH
		Coronary Flow (30s, male); PC:EtOH; Time 40	110.583	6.25153	8
		Coronary Flow (30s, male); Control; Time 45	104.051	3.76274	6							No effect of PC:EtOH
		Coronary Flow (30s, male); PC:EtOH; Time 45	109.278	7.8181	8
		Coronary Flow (30s, male); Control; Time 50	102.871	3.3739	6							No effect of PC:EtOH
		Coronary Flow (30s, male); PC:EtOH; Time 50	108.806	9.97815	8
		Coronary Flow (30s, male); Control; Time 55	102.026	3.31968	6							No effect of PC:EtOH
		Coronary Flow (30s, male); PC:EtOH; Time 55	108.629	12.1768	8
		Coronary Flow (30s, male); Control; Time 140	104.536	3.62752	6							No effect of PC:EtOH
		Coronary Flow (30s, male); PC:EtOH; Time 140	109.896	16.3348	8
		Coronary Flow (30s, male); Control; Time 145	105.03	3.37067	6							No effect of PC:EtOH
		Coronary Flow (30s, male); PC:EtOH; Time 145	109.858	16.337	8
		Coronary Flow (30s, male); Control; Time 150	105.056	3.74925	6							No effect of PC:EtOH
		Coronary Flow (30s, male); PC:EtOH; Time 150	109.795	16.4261	8
47	No effect of PC:EtOH	Coronary Flow (30s, female); Control; Time 5	14.5602	3.20511	8	ANOVA Interaction p >0.9999; Time p <0.0001; PC:EtOH p=0.1136	Figure 2B	% Change in Flow	Control v PC:EtOH	Repeated measures ANOVA with Bonferroni's multiple comparisons test		Effect of time, no effect of PC:EtOH
		Coronary Flow (30s, female); PC:EtOH; Time 5	14.8676	4.93459	9
		Coronary Flow (30s, female); Control; Time 10	183.5	34.8204	8
		Coronary Flow (30s, female); PC:EtOH; Time 10	185.129	37.5305	9
		Coronary Flow (30s, female); Control; Time 15	150.352	18.8746	8
		Coronary Flow (30s, female); PC:EtOH; Time 15	150.323	20.2412	9
		Coronary Flow (30s, female); Control; Time 20	133.895	11.7381	8
		Coronary Flow (30s, female); PC:EtOH; Time 20	136.047	12.645	9
		Coronary Flow (30s, female); Control; Time 25	126.367	8.02627	8
		Coronary Flow (30s, female); PC:EtOH; Time 25	128.608	8.52	9
		Coronary Flow (30s, female); Control; Time 30	120.256	5.9524	8
		Coronary Flow (30s, female); PC:EtOH; Time 30	122.859	5.60649	9
		Coronary Flow (30s, female); Control; Time 35	115.058	4.44545	8
		Coronary Flow (30s, female); PC:EtOH; Time 35	118.487	4.25124	9
		Coronary Flow (30s, female); Control; Time 40	111.414	3.74723	8
		Coronary Flow (30s, female); PC:EtOH; Time 40	114.898	3.89994	9
		Coronary Flow (30s, female); Control; Time 45	108.47	3.73096	8
		Coronary Flow (30s, female); PC:EtOH; Time 45	111.838	3.64442	9
		Coronary Flow (30s, female); Control; Time 50	106.487	3.769	8
		Coronary Flow (30s, efmale); PC:EtOH; Time 50	109.903	3.88397	9
		Coronary Flow (30s, emale); Control; Time 55	105.168	3.82341	8
		Coronary Flow (30s, efmale); PC:EtOH; Time 55	108.415	4.29723	9
		Coronary Flow (30s, female); Control; Time 140	103.516	1.94473	8
		Coronary Flow (30s, female); PC:EtOH; Time 140	105.925	6.72174	9
		Coronary Flow (30s, female); Control; Time 145	103.654	2.30742	8
		Coronary Flow (30s, female); PC:EtOH; Time 145	105.577	6.64274	9
		Coronary Flow (30s, female); Control; Time 150	103.538	2.33937	8
		Coronary Flow (30s, female); PC:EtOH; Time 150	105.441	6.83888	9
48	No effect of PC:EtOH	Coronary Flow (60s, male); Control; Time 5	10.9167	3.60404	6	ANOVA Interaction p=0.0417; Time p <0.0001; PC:EtOH p=0.0733	Figure 2C	% Change in Flow	Control v PC:EtOH	Repeated measures ANOVA with Bonferroni's multiple comparisons test	ANOVA Interaction p 0.0417	Effect of time, interaction, no effect of PC:EtOH
		Coronary Flow (0s, male); PC:EtOH; Time 5	12.681	3.95901	9
		Coronary Flow (60s, male); Control; Time 10	143.845	50.5817	6
		Coronary Flow (60s, male); PC:EtOH; Time 10	178.202	22.7692	9
		Coronary Flow (60s, male); Control; Time 15	147.159	39.3906	6
		Coronary Flow (60s, male); PC:EtOH; Time 15	176.979	27.0141	9
		Coronary Flow (60s, male); Control; Time 20	143.818	24.713	6
		Coronary Flow (60s, male); PC:EtOH; Time 20	165.49	26.6638	9
		Coronary Flow (60s, male); Control; Time 25	140.853	22.9939	6
		Coronary Flow (60s, male); PC:EtOH; Time 25	155.927	24.6934	9
		Coronary Flow (60s, male); Control; Time 30	137.422	20.1518	6
		Coronary Flow (60s, male); PC:EtOH; Time 30	153.996	22.5161	9
		Coronary Flow (60s, male); Control; Time 35	133.833	16.8699	6
		Coronary Flow (60s, male); PC:EtOH; Time 35	150.541	21.1733	9
		Coronary Flow (60s, male); Control; Time 40	130.558	14.3092	6
		Coronary Flow (60s, male); PC:EtOH; Time 40	146.403	19.8723	9
		Coronary Flow (60s, male); Control; Time 45	127.965	12.2875	6
		Coronary Flow (60s, male); PC:EtOH; Time 45	143.196	18.4186	9
		Coronary Flow (60s, male); Control; Time 50	125.403	11.0874	6
		Coronary Flow (60s, male); PC:EtOH; Time 50	140.089	17.481	9
		Coronary Flow (60s, male); Control; Time 55	123.164	9.71355	6
		Coronary Flow (60s, male); PC:EtOH; Time 55	137.36	16.8045	9
		Coronary Flow (60s, male); Control; Time 140	109.107	6.4932	6
		Coronary Flow (60s, male); PC:EtOH; Time 140	117.402	13.1265	9
		Coronary Flow (60s, male); Control; Time 145	109.106	6.27502	6
		Coronary Flow (60s, male); PC:EtOH; Time 145	117.267	13.3443	9
		Coronary Flow (60s, male); Control; Time 150	108.945	6.39221	6
		Coronary Flow (60s, male); PC:EtOH; Time 150	116.975	13.2646	9
49	No effect of PC:EtOH	Coronary Flow (60s, female); Control; Time 5	12.3001	5.13048	8	ANOVA Interaction p >0.9999; Time p <0.0001; PC:EtOH p 0.8176	Figure 2D	% Change in Flow	Control v PC:EtOH	Repeated measures ANOVA with Bonferroni's multiple comparisons test		Effect of time, no effect of PC:EtOH
		Coronary Flow (60s, female); PC:EtOH; Time 5	15.2894	5.16888	7
		Coronary Flow (60s, female); Control; Time 10	207.71	34.0374	8
		Coronary Flow (60s, female); PC:EtOH; Time 10	219.651	44.3987	7
		Coronary Flow (60s, female); Control; Time 15	211.046	45.0531	8
		Coronary Flow (60s, female); PC:EtOH; Time 15	218.194	49.5367	7
		Coronary Flow (60s, female); Control; Time 20	192.827	42.6963	8
		Coronary Flow (60s, female); PC:EtOH; Time 20	194.041	42.3811	7
		Coronary Flow (60s, female); Control; Time 25	181.032	39.0871	8
		Coronary Flow (60s, female); PC:EtOH; Time 25	182.303	42.5414	7
		Coronary Flow (60s, female); Control; Time 30	175.425	34.826	8
		Coronary Flow (60s, female); PC:EtOH; Time 30	176.68	34.6733	7
		Coronary Flow (60s, female); Control; Time 35	169.013	29.1153	8
		Coronary Flow (60s, female); PC:EtOH; Time 35	169.083	28.4992	7
		Coronary Flow (60s, female); Control; Time 40	162.983	24.7401	8
		Coronary Flow (60s, female); PC:EtOH; Time 40	163.744	25.1415	7
		Coronary Flow (60s, female); Control; Time 45	155.61	21.5606	8
		Coronary Flow (60s, female); PC:EtOH; Time 45	157.291	20.5797	7
		Coronary Flow (60s, female); Control; Time 50	154.002	19.2493	8
		Coronary Flow (60s, efmale); PC:EtOH; Time 50	154.445	19.8115	7
		Coronary Flow (60s, emale); Control; Time 55	150.564	17.4436	8
		Coronary Flow (60s, efmale); PC:EtOH; Time 55	151.086	16.773	7
		Coronary Flow (60s, female); Control; Time 140	117.678	4.86644	8
		Coronary Flow (60s, female); PC:EtOH; Time 140	118.796	4.63251	7
		Coronary Flow (60s, female); Control; Time 145	117.114	4.86254	8
		Coronary Flow (60s, female); PC:EtOH; Time 145	118.19	4.59139	7
		Coronary Flow (60s, female); Control; Time 150	116.786	4.7999	8
		Coronary Flow (60s, female); PC:EtOH; Time 150	117.498	4.29938	7
50	PC:EtOH modifies the relationship between Pressure and Volume	Male, systolic slope; control	0.939187	0.331601	7	0.3969	Figure 3B	mmHg/µL/g	Control v PC:EtOH	Mann Whitney test		No effect of PC:EtOH
		Male, systolic slope; PC:EtOH	1.62054	1.46502	8
51		Female, systolic slope; control	1.17586	0.289746	7	0.6126	Figure 3D		Control v PC:EtOH	Mann Whitney test		No effect of PC:EtOH
		Female, systolic slope; PC:EtOH	1.00639	0.371758	8
52		Male, diastolic slope; control	0.23035	0.132237	7	0.8665	Figure 3F		Control v PC:EtOH	Mann Whitney test		No effect of PC:EtOH
		Male, diastolic slope; PC:EtOH	0.370857	0.152608	3
53		Female, diastolic slope; control	0.308257	0.149437	7	0.0401	Figure 3H		Control v PC:EtOH	Mann Whitney test		Signifigant effect of PC:EtOH
		Female, diastolic slope; PC:EtOH	0.169761	0.0936922	8
54	No effect of PC:EtOH on diastolic function in males	Diastolic pressure (male control) time = 1	8.5416	1.14782	5	Repeated Measures ANOVA Interaction p 0.5811; Time p <0.0001; PC:EtOH p 0.8434	Figure 4A (left)	mmHg	Control v PC:EtOH	Repeated measures ANOVA with Bonferroni's multiple comparisons test		No effect of PC:EtOH
		Diastolic pressure (male PC:EtOH) time = 1	9.45329	1.68213	7
		Diastolic pressure (male control) time = 5	0	0	5
		Diastolic pressure (male PC:EtOH) time = 5	0.574429	1.4264	7
		Diastolic pressure (male control) time = 10	17.15	25.6798	5
		Diastolic pressure (male PC:EtOH) time = 10	8.10143	21.4344	7
		Diastolic pressure (male control) time = 15	37.128	17.7072	5
		Diastolic pressure (male PC:EtOH) time = 15	22.208	18.9835	7
		Diastolic pressure (male control) time = 16	31.306	8.5313	5
		Diastolic pressure (male PC:EtOH) time = 16	42.3186	18.864	7
		Diastolic pressure (male control) time = 20	30.552	10.5242	5
		Diastolic pressure (male PC:EtOH) time = 20	35.0586	11.9985	7
		Diastolic pressure (male control) time = 25	25.1934	13.0952	5
		Diastolic pressure (male PC:EtOH) time = 25	25.9114	13.4336	7
		Diastolic pressure (male control) time = 30	20.5652	12.8318	5
		Diastolic pressure (male PC:EtOH) time = 30	22.6371	16.355	7
		Diastolic pressure (male control) time = 35	17.2102	8.62122	5
		Diastolic pressure (male PC:EtOH) time = 35	22.0857	15.6654	7
		Diastolic pressure (male control) time = 40	17.284	8.47789	5
		Diastolic pressure (male PC:EtOH) time = 40	23.5257	17.198	7
		Diastolic pressure (male control) time = 45	22.226	8.40142	5
		Diastolic pressure (male PC:EtOH) time = 45	24.21	17.3673	7
		Diastolic pressure (male control) time = 50	19.494	8.34944	5
		Diastolic pressure (male PC:EtOH) time = 50	22.7543	13.5418	7
		Diastolic pressure (male control) time = 55	19.89	7.93608	5
		Diastolic pressure (male PC:EtOH) time = 55	17.9729	8.77631	7
		Diastolic pressure (male control) time = 60	17.416	4.84207	5
		Diastolic pressure (male PC:EtOH) time = 60	17.0339	10.0718	7
		Diastolic pressure (male control) time = 65	17.786	5.52295	5
		Diastolic pressure (male PC:EtOH) time = 65	19.5086	8.11822	7
		Diastolic pressure (male control) time = 70	18.238	6.05815	5
		Diastolic pressure (male PC:EtOH) time = 70	19.9314	8.52732	7
		Diastolic pressure (male control) time = 75	18.874	6.54385	5
		Diastolic pressure (male PC:EtOH) time = 75	20.8357	8.72572	7
55	No effect of PC:EtOH on diastolic function in females	Diastolic pressure (female control) time = 1	7.81929	0.537084	7	>0.9999	Figure 4A (right)	mmHg	Control v PC:EtOH	Repeated measures ANOVA with Bonferroni's multiple comparisons test	Repeated Measures ANOVA Interaction p 0.0016	No effect of PC:EtOH
		Diastolic pressure (female PC:EtOH) time = 1	8.38525	2.05836	8
		Diastolic pressure (female control) time = 5	-0.122	0.322782	7	>0.9999
		Diastolic pressure (female PC:EtOH) time = 5	0.922875	1.71568	8
		Diastolic pressure (female control) time = 10	14.3614	18.5264	7	0.9874
		Diastolic pressure (female PC:EtOH) time = 10	6.33438	13.481	8
		Diastolic pressure (female control) time = 15	32.5729	9.44092	7	0.2459
		Diastolic pressure (female PC:EtOH) time = 15	16.5578	12.3248	8
		Diastolic pressure (female control) time = 16	32.6857	18.2673	7	0.9935
		Diastolic pressure (female PC:EtOH) time = 16	40.2238	16.7159	8
		Diastolic pressure (female control) time = 20	28.5829	11.4168	7	0.9998
		Diastolic pressure (female PC:EtOH) time = 20	34.275	20.1962	8
		Diastolic pressure (female control) time = 25	24.1486	13.1524	7	>0.9999
		Diastolic pressure (female PC:EtOH) time = 25	25.44	17.1493	8
		Diastolic pressure (female control) time = 30	21.6639	13.7063	7	0.9999
		Diastolic pressure (female PC:EtOH) time = 30	27.19	21.4909	8
		Diastolic pressure (female control) time = 35	15.1954	4.13307	7	0.9668
		Diastolic pressure (female PC:EtOH) time= -35	24.075	17.7911	8
		Diastolic pressure (female control) time = 40	14.7386	2.42785	7	0.8783
		Diastolic pressure (female PC:EtOH) time = 40	25.1788	18.9067	8
		Diastolic pressure (female control) time = 45	15.5829	2.38238	7	0.8931
		Diastolic pressure (female PC:EtOH) time = 45	25.835	18.3169	8
		Diastolic pressure (female control) time = 50	16.4286	2.64369	7	0.9704
		Diastolic pressure (female PC:EtOH) time = 50	25.1987	14.4192	8
		Diastolic pressure (female control) time = 55	17.0314	2.93721	7	0.8562
		Diastolic pressure (female PC:EtOH) time = 55	27.73	17.3404	8
		Diastolic pressure (female control) time = 60	17.6129	3.3241	7	0.9535
		Diastolic pressure (female PC:EtOH) time = 60	26.84	13.7667	8
		Diastolic pressure (female control) time -= 65	18.2871	3.6545	7	0.9464
		Diastolic pressure (female PC:EtOH) time = 65	27.67	13.5634	8
		Diastolic pressure (female control) time = 70	18.8614	4.08074	7	0.9505
		Diastolic pressure (female PC:EtOH) time = 70	28.1562	12.9419	8
		Diastolic pressure (female control) time = 75	19.57	4.47509	7	0.9619
		Diastolic pressure (female PC:EtOH) time = 75	28.5875	12.7855	8
56	No effect of PC:EtOH on % recovery of developed pressure in males	% recovery of developed pressure (male control) time = 16	11.3091	19.1873	5	Repeated Measures ANOVA Interaction p 0.9884; Time p <0.0001; PC:EtOH p 0.9057	Figure 4B (left)	%	Control v PC:EtOH	Repeated measures ANOVA with Bonferroni's multiple comparisons test		No effect of PC:EtOH
		% recovery of developed pressure (male PC:EtOH) time = 16	4.83941	3.77263	8
		% recovery of developed pressure (male control) time = 20	6.58429	3.61362	5
		% recovery of developed pressure (male PC:EtOH) time = 20	13.4678	14.6582	8
		% recovery of developed pressure (male control) time = 25	35.17	37.5579	5
		% recovery of developed pressure (male PC:EtOH) time = 25	47.4124	48.345	8
		% recovery of developed pressure(male control) time = 30	49.2588	37.843	5
		% recovery of developed pressure (male PC:EtOH) time = 30	60.2827	48.442	8
		% recovery of developed pressure (male control) time = 35	65.9061	34.8899	5
		% recovery of developed pressure (male PC:EtOH) time = 35	64.7762	39.9601	8
		% recovery of developed pressure (male control) time = 40	71.3243	36.8094	5
		% recovery of developed pressure (male PC:EtOH) time = 40	68.6558	45.2289	8
		% recovery of developed pressure (male control) time = 45	56.511	40.6255	5
		% recovery of developed pressure (male PC:EtOH) time = 45	67.7051	42.3518	8
		% recovery of developed pressure (male control) time = 50	72.4246	36.2936	5
		% recovery of developed pressure (male PC:EtOH) time = 50	73.2048	37.0367	8
		% recovery of developed pressure (male control) time = 55	74.8005	35.062	5
		% recovery of developed pressure (male PC:EtOH) time = 55	83.4712	28.6774	8
		% recovery of developed pressure (male control) time = 60	87.5184	16.7914	5
		% recovery of developed pressure (male PC:EtOH) time = 60	79.8979	38.5607	8
		% recovery of developed pressure (male control) time = 65	90.0675	19.5028	5
		% recovery of developed pressure (male PC:EtOH) time = 65	86.7321	27.4813	8
		% recovery of developed pressure (male control) time = 70	88.1318	17.4008	5
		% recovery of developed pressure (male PC:EtOH) time = 70	86.1461	25.8605	8
		% recovery of developed pressure (male control) time = 75	86.9887	17.8666	5
		% recovery of developed pressure (male PC:EtOH) time = 75	82.8185	22.7538	8
57	No effect of PC:EtOH on % recovery of developed pressure in females	% recovery of developed pressure (female control) time = 16	4.17757	1.91785	7	Repeated Measures ANOVA Interaction p 0.3349; Time p <0.0001; PC:EtOH p 0.9596	Figure 4B right	mL/min/g	Control v PC:EtOH	Repeated measures ANOVA with Bonferroni's multiple comparisons test		No effect of PC:EtOH
		% recovery of developed pressure (female PC:EtOH) time = 16	28.5541	71.8506	8
		% recovery of developed pressure (female control) time = 20	21.0988	32.819	7
		% recovery of developed pressure (female PC:EtOH) time = 20	32.7901	38.259	8
		% recovery of developed pressure (female control) time = 25	42.5175	37.8103	7
		% recovery of developed pressure (female PC:EtOH) time = 25	65.2238	33.9659	8
		% recovery of developed pressure(female control) time = 30	55.9917	39.0806	7
		% recovery of developed pressure (female PC:EtOH) time = 30	66.415	39.8044	8
		% recovery of developed pressure (female control) time = 35	74.7796	23.3283	7
		% recovery of developed pressure (female PC:EtOH) time = 35	72.9648	33.9014	8
		% recovery of developed pressure (female control) time = 40	81.3299	21.0923	7
		% recovery of developed pressure (female PC:EtOH) time = 40	70.378	34.4786	8
		% recovery of developed pressure (female control) time = 45	82.9407	20.7488	7
		% recovery of developed pressure (female PC:EtOH) time = 45	74.0893	35.3291	8
		% recovery of developed pressure (female control) time= -50	84.336	20.3915	7
		% recovery of developed pressure (female PC:EtOH) time = 50	74.6655	36.2249	8
		% recovery of developed pressure (female control) time = 55	85.4927	20.3373	7
		% recovery of developed pressure (female PC:EtOH) time = 55	78.1445	29.1115	8
		% recovery of developed pressure (female control) time = 60	85.5337	20.4346	7
		% recovery of developed pressure (female PC:EtOH) time = 60	73.9618	35.1898	8
		% recovery of developed pressure (female control) time = 65	84.4466	20.0868	7
		% recovery of developed pressure (female PC:EtOH) time = 65	74.6016	29.3394	8
		% recovery of developed pressure (female control) time = 70	83.3712	19.6191	7
		% recovery of developed pressure (female PC:EtOH) time = 70	74.4395	28.4893	8
		% recovery of developed pressure (female control) time = 75	81.6991	18.9421	7
		% recovery of developed pressure (female PC:EtOH) time = 75	72.4453	25.8261	8
58	No effect of PC:EtOH on coronary flow in males	Coronary Flow (male control) time = 0	12.641	1.06245	5	Repeated Measures ANOVA Interaction p 0.4398; Time p <0.0001; PC:EtOH p 0.2565	Figure 4C left	mL/min/g	Control v PC:EtOH	Repeated measures ANOVA with Bonferroni's multiple comparisons test		No effect of PC:EtOH
		Coronary Flow (male PC:EtOH) time = 16	10.3391	3.08506	8
		Coronary Flow (male control) time =16	11.8636	2.69536	5
		Coronary Flow (male PC:EtOH) time =16	10.8722	3.02904	8
		Coronary Flow (male control) time = 20	12.2411	2.01542	5
		Coronary Flow (male PC:EtOH) time = 20	12.0898	2.81065	8
		Coronary Flow (male control) time =25	12.1558	1.14574	5
		Coronary Flow (male PC:EtOH) time = 25	11.4513	2.56285	8
		Coronary Flow(male control) time = 30	11.5185	0.82353	5
		Coronary Flow (male PC:EtOH) time = 30	10.6367	2.67379	8
		Coronary Flow (male control) time =.35	10.9611	0.833661	5
		Coronary Flow (male PC:EtOH) time = 35	9.95828	2.46402	8
		Coronary Flow (male control) time = 40	10.8765	0.933732	5
		Coronary Flow (male PC:EtOH) time = 40	9.74269	2.30268	8
		Coronary Flow (male control) time = 45	10.9083	1.03978	5
		Coronary Flow (male PC:EtOH) time = 45	9.5833	2.37548	8
		Coronary Flow (male control) time = 50	10.7379	1.01349	5
		Coronary Flow (male PC:EtOH) time = 50	9.48412	2.25748	8
		Coronary Flow (male control) time = 55	10.7404	1.06981	5
		Coronary Flow (male PC:EtOH) time = 55	8.88564	1.98182	8
		Coronary Flow (male control) time = 60	10.6326	1.11915	5
		Coronary Flow (male PC:EtOH) time = 60	7.87455	3.7529	8
		Coronary Flow (male control) time = 65	10.4784	1.15385	5
		Coronary Flow (male PC:EtOH) time = 65	9.40436	2.29707	8
		Coronary Flow (male control) time = 70	10.5141	1.23344	5
		Coronary Flow (male PC:EtOH) time = 70	9.25852	2.23593	8
		Coronary Flow (male control) time = 75	10.3312	1.2469	5
		Coronary Flow (male PC:EtOH) time = 75	9.09544	2.1019	8
59	No effect of PC:EtOH on coronary flow in females	Coronary Flow (male control) time = 0	8.22303	5.49896	7	Repeated Measures ANOVA Interaction p 0.9431; Time p <0.0001; PC:EtOH p 0.9561	Figure 4C right	mL/min/g	Control v PC:EtOH	Repeated measures ANOVA with Bonferroni's multiple comparisons test		No effect of PC:EtOH
		Coronary Flow (female PC:EtOH) time = 16	7.59002	4.71666	7
		Coronary Flow (female control) time =16	10.6682	5.01688	7
		Coronary Flow (female PC:EtOH) time =16	11.3291	5.20857	7
		Coronary Flow (female control) time = 20	11.6581	5.87684	7
		Coronary Flow (female PC:EtOH) time = 20	12.2629	5.95043	7
		Coronary Flow (female control) time =25	11.5332	7.0927	7
		Coronary Flow (female PC:EtOH) time = 25	11.8102	7.08844	7
		Coronary Flow(female control) time = 30	11.5009	8.85286	7
		Coronary Flow (female PC:EtOH) time = 30	11.6443	8.78928	7
		Coronary Flow (female control) time =.35	12.1131	10.6095	7
		Coronary Flow (female PC:EtOH) time = 35	12.2195	10.5757	7
		Coronary Flow (female control) time = 40	12.7678	12.4306	7
		Coronary Flow (female PC:EtOH) time = 40	12.981	12.3665	7
		Coronary Flow (female control) time = 45	13.3803	14.3043	7
		Coronary Flow (female PC:EtOH) time = 45	13.7099	14.2003	7
		Coronary Flow (female control) time = 50	14.0384	16.1758	7
		Coronary Flow (female PC:EtOH) time = 50	14.4649	16.0427	7
		Coronary Flow (female control) time = 55	14.6871	18.0579	7
		Coronary Flow (female PC:EtOH) time = 55	15.1533	17.9143	7
		Coronary Flow (female control) time = 60	15.2701	19.9685	7
		Coronary Flow (female PC:EtOH) time = 60	15.8744	19.7708	7
		Coronary Flow (female control) time = 65	15.9226	21.8633	7
		Coronary Flow (female PC:EtOH) time = 65	16.4564	21.6886	7
		Coronary Flow (female control) time = 70	16.5581	23.7655	7
		Coronary Flow (female PC:EtOH) time = 70	17.1473	23.5648	7
		Coronary Flow (female control) time = 75	17.1624	25.6839	7
		Coronary Flow (female PC:EtOH) time = 75	17.7892	25.4627	7
60	PC:EtOH lowers heart rate in males, and dereases cardaic and increases LVIDs in females	HR (male control)	316.187	14.2997	7	0.0022	Figure 6A left	BPM	Control v PC:EtOH	Unpaired t test		Signifigant effect of PC:EtOH
		HR (male PC:EtOH)	288.762	12.0079	7
61		HR (female control)	327.518	33.7866	8	0.8254	Figure 6A right					No effect of PC:EtOH
		HR (female PC:EtOH)	331.075	26.2231	7
62		FS (male control)	34.2818	3.7727	8	0.4321	Figure 6B right	%				No effect of PC:EtOH
		FS (male PC:EtOH)	32.1716	6.34157	8
63		FS (female control)	45.0678	9.0913	8	0.0781	Figure 6B left					No effect of PC:EtOH
		FS (female PC:EtOH)	37.7413	6.01907	8
64		CO (male control)	245.867	58.8641	5	0.9453	Figure 6C left	mL/min				No effect of PC:EtOH
		CO (male PC:EtOH)	243.847	45.0388	8
65		CO (female control)	157.056	29.7755	8	0.0118	Figure 6C right					Signifigant effect of PC:EtOH
		CO (female PC:EtOH)	120.567	14.9842	7
66		LVIDs (male control)	5.65	0.987377	8	0.3593	Figure 6D left	mm				No effect of PC:EtOH
		LVIDs (male PC:EtOH)	6.06	0.722753	8
67		LVIDs (female control)	3.89875	0.661782	8	0.0517	Figure 6D right					No effect of PC:EtOH
		LVIDs (female PC:EtOH)	4.52625	0.50861	8
68	PC:EtOH increases Ers1 and Hsp90aa, plasma eastradiol and Agtr1a in females,	Esr1:Actb (male control)	1.0036	0.170127	7	>0.9999	Figure 7A	na	Control v PC:EtOH	Factorial ANOVA, Bonferoni multiple comparisons posthoc test	Sqrt data transformation	No effect of PC:EtOH
		Esr1:Actb (male PC:EtOH)	1.05466	0.313264	7
69		Esr1:Actb (female control)	1.25401	0.242681	7	0.0435						Signifigant effect of PC:EtOH
		Esr1:Actb (female PC:EtOH)	1.63063	0.287558	7
70		Hsp90aa:Actb (male control)	2.17764	1.62667	6	0.2333	Figure 7B	na		Nonparametric Kruskal-Wallis ANOVA with Dunn's multiple comparisons test	Violated assumption of normality	No effect of PC:EtOH
		Hsp90aa:Actb (male PC:EtOH)	1.60033	1.84985	7
71		Hsp90aa:Actb (female control)	2.17138	2.44908	6	0.039						Signifigant effect of PC:EtOH
		Hsp90aa:Actb (female PC:EtOH)	5.33263	1.03677	7
72		Plasma estradiol (female control)	13.35	4.54183	12	0.0152	Figure 7C	pg/mL		Mann Whitney test	Violated assumption of normality	Signifigant effect of PC:EtOH
		Plasma estradiol (female PC:EtOH)	20.9538	8.62676	13
73		HSP90:BACT (female control)	1	0.308793	6	0.3322	Figure 7D	na		Unpaired t test	Logged data	No effect of PC:EtOH
		HSP90:BACT (female PC:EtOH)	1.48986	1.05421	6
74		Agtr1a:Actb (male control)	1.05341	0.375734	6	0.4815	Figure 7F	na		Factorial ANOVA, Bonferoni multiple comparisons posthoc test	Factorial ANOVA, interaction 0.0111	No effect of PC:EtOH
		Agtr1a:Actb (male PC:EtOH)	0.820355	0.369387	6
75		Agtr1a:Actb (female control)	0.731919	0.335373	6	0.0185						Signifigant effect of PC:EtOH
		Agtr1a:Actb (female PC:EtOH)	1.31161	0.372227	7

## Sheet: Sheet1
Statistical Summary Document
Manuscript Title:	Periconceptional alcohol alters in vivo heart function in aging female rat offspring; possible involvement of oestrogen receptor signalling
Authors:	Emily S Dorey, John P Headrick, Tamara M. Paravicini, Mary E Wlodek and Karen M Moritz, Melissa E Reichelt
Animal model used, if applicable:	Mouse periconceptual alcohol
Underlying hypothesis:	Periconceptual alcohol exposure will change cardiac function in offspring
Definitions of ‘n’:	Sprague Dawely offspring (or average of litter heart weight for E20 and PN30, calculated for male and female)
Statistical summary table:
Experimental question number	Finding/ conclusion	Experimental location/variable	Mean value	Standard Deviation	n	Exact P value	Figure/table in which data are presented	Units	Data comparisons	Statistical test	Any other experimental factors	Comments
Multiple tests of the same question are shown in different rows		e.g. cortex vs cerebellum or genotype	(or other summary statistic)	(SD)	(value)	If P is considered significant against a stated confidence limit, authors may indicate this in bold.The exact value must be stated unless P is less than 0.0001, in which case < is permitted.			e.g. WT vs KO		e.g. subjects’ age or sex	e.g. observation
1		Heart weight			9 to 11		Table 1	mg
2		Relative heart weight			9 to 11			mg/g
3		IVSd(mm)			8		Table 2	mm
4		LVIDd(mm)			8			mm
5		LVPWd(mm)			8			mm							control, 0.2303; PC-EtOH 0.2473
6		Ao(mm)			8			mm							control, 0.1322; PC-EtOH 0.1325
7		Ao CSA (mm2)			8			mm2
8		IVRT (msec)			8			msec
9		MVc-MVo(msec)			8			msec
10		MPI			8			na
11		Ao Vmax (m/s)			8			m/s
12		Ao ET(msec)			8			msec
13		Ao VTI (cm)			8			cm
14		IVCT (msec)			8			msec
15		Coronary Flow (30s, male)			6 to 9		Figure 2A male	mL/min/g
16		Coronary Flow (60s, male)			6 to 9		Figure 2A female	mL/min/g
17		Coronary Flow (30s,fe male)			6 to 9		Figure 2B male	mL/min/g
18		Coronary Flow (60s, female)			6 to 9		Figure 2B female	mL/min/g
19		Systolic pressure (male)			6 to 9		Figure 2A	mmHg
20		Systolic slope (male)			6 to 9		Figure 2B	mmHg/g/µL
21		Systolic pressure (female)			6 to 9		Figure 2C	mmHg
22		Systolic slope (female)			6 to 9		Figure 2D	mmHg/g/µL
23		End Diastolic Pressure (male)			6 to 9		Figure 2E	mmHg
24		EDP slope (male)			6 to 9		Figure 2F	mmHg/g/µL
25		End Diastolic Pressure (female)			6 to 9		Figure 2G	mmHg
26		EDP slope (female)			6 to 9		Figure 2H	mmHg/g/µL
27		Diasolic pressure (male)			5 to 8		Figure 4A male	mmHg
28		Diastolic pressure (female)			5 to 8		Figure 4A female	mmHg
29		Developed pressure (male)			5 to 8		Figure 4B male	mmHg
30		Developed pressure (female)			5 to 8		Figure 4B female	mmHg
31		Flow (male)			5 to 8		Figure 4C male	mmHg
32		Flow (female)			5 to 8		Figure 4C female	mmHg
33		%KPSS (male)			6 to 8		Figure 5A male	%
34		%KPSS (female)			6 to 8		Figure 5A female	%
35		% relaxation (ACH, male)			6 to 8		Figure 5B male	%
36		% relaxation (ACH, female)			6 to 8		Figure 5B female	%
37		% relaxation (SNP, male)			6 to 8		Figure 5C male	%
38		% relaxation (SNP, female)			6 to 8		Figure 5C female	%
39		Heart rate (male)			7 to 8		Figure 5A male	BPM
40		Heart rate (female)			7 to 8		Figure 5A female	BPM
41		Fractional shortening (male)			7 to 8		Figure 5B male	%
42		Fractional shortening (female)			7 to 8		Figure 5B female	%
43		Cardiac output (male)			7 to 8		Figure 5C male	mL/min
44		Cardiac output (female)			7 to 8		Figure 5C female	mL/min
45		LVIDs (male)			7 to 8		Figure 5D male	mm
46		LVIDs (female)			7 to 8		Figure 5D female	mm
47		Esr1:Actb			6 to 8		Figure 7A	none
48		Hsp90aa:Actb			6 to 8		Figure 7B	none
49		Plasma Estradiol			6 to 8		Figure 7C	pg/lL
50		HSP90:BACT			6 to 8		Figure 7D	none
51		Agtr1a:Actb			6 to 8		Figure 7F	none
