# Supplementary material for: Periconceptional alcohol alters in vivo heart function in ageing female rat offspring: Possible involvement of oestrogen receptor signalling
Source: Exp Physiol. 2023 Mar 23;108(5):772–84. doi: 10.1113/EP090587 (PMC10988452; doi:10.1113/EP090587)
Supplement: Supplementary file 2 — Dataset [file EPH-108-772-s002.xlsx]

## Sheet: Figure 2
Male 30s
Time	Control										PC:EtOH
0	0	0	0	0	0	0	0				0	0	0	0	0	0	0	0	0
5	10.9663	12.9291	9.85761	10.2835	11.994	8.90434	8.90434				15.4854	15.0145	12.7727	15.314	12.2051	14.8247	7.78688	14.4583	13.9928
10	141.708	123.763	166.265	142.615	167.816	128.103	128.103				193.21	27.2464	160.273	187.297	156.41	164.453	110.403	155.135	159.303
15	129.708	117.12	141.402	120.017	151.424	120.788	120.788				166.706	72.1159	146.136	154.481	138.769	137.195	103.594	136.448	138.596
20	118.517	109.496	127.382	111.595	139.83	114.863	114.863				144.967	86.1449	125.227	135.004	125.487	122.901	102.427	129.279	125.987
25	110.157	107.847	118.565	108.337	128.186	110.626	110.626				133.174	100.754	120.318	126.112	119.538	116.153	102.207	126.138	118.913
30	106.382	106.108	116.758	105.374	121.289	107.316	107.316				125.491	102.667	112.864	119.407	115.692	111.955	101.797	123.157	114.557
35	104.449	104.726	112.705	103.936	115.942	104.667	104.667				119.714	108.232	107.954	114.044	112.923	108.555	101.293	120.902	111.379
40	102.562	103.567	110.35	101.523	112.094	103.31	103.31				114.83	118.609	104.773	110.021	111.333	106.057	101.103	119.654	108.867
45	101.393	102.363	108.379	101.735	109.345	101.092	101.092				112.567	124.058	101.182	106.775	109.128	104.463	100.284	118.123	106.919
50	100.225	101.56	107.065	99.5768	107.146	101.655	101.655				110.125	131.13	99.1818	104.94	107.641	103.347	100	117.197	105.689
55	98.9663	101.204	106.353	98.6458	105.797	101.192	101.192				108.457	137.449	97.7727	103.599	106.462	102.285	99.7793	117.197	104.664
140	101.753	111.725	103.669	102.412	104.048	103.608	103.608				102.859	149.739	103.182	100.353	106.051	101.382	100.536	121.788	103.178
145	102.472	111.77	104.546	103.639	103.948	103.807	103.807				102.144	149.855	103.046	100.706	106.051	101.754	100.725	121.466	102.973
150	102.742	112.528	104.491	102.454	103.948	104.171	104.171				102.442	149.971	103.046	100.212	105.282	101.488	101.072	121.667	102.973
Female 30s
	Control										PC:EtOH										-/-										-/- L-NAME
0	0	0	0	0	0	0	0	0			0	0	0	0	0	0	0	0	0
5	9.06077	14.1807	14.8737	19.9828	17.3077	13.4656	14.8379	12.7727			13.0303	24.7191	17.6152	18.7994	8.02231	10.5782	12.5926	14.4583	13.9928
10	233.923	233.403	174.836	189.147	178.345	163.288	134.788	160.273			213.232	236.854	196.748	174.724	144.916	146.452	238.796	155.135	159.303
15	175.249	175.735	138.26	150.904	151.505	147.13	117.893	146.136			170	173.034	156.82	142.812	128.7	126.216	180.278	136.448	138.596
20	147.293	150.525	126.941	136.779	133.946	135.861	114.588	125.227			147.273	146.292	135.501	131.122	125.311	123.193	160.463	129.279	125.987
25	136.685	137.08	122.451	126.443	126.672	128.136	113.155	120.318			135.252	135.393	128.636	124.96	120.721	122.273	145.185	126.138	118.913
30	129.061	126.786	118.335	121.361	120.987	120.624	112.032	112.864			126.263	126.742	124.932	119.194	116.988	121.025	132.87	123.157	114.557
35	122.652	118.067	114.406	116.107	115.886	114.67	110.723	107.954			118.788	121.124	123.668	114.218	114.586	118.66	123.056	120.902	111.379
40	118.011	112.5	111.412	113.178	112.04	109.922	109.476	104.773			113.131	116.404	119.693	110.822	111.883	117.608	116.019	119.654	108.867
45	114.254	108.719	109.635	110.422	109.03	106.166	108.354	101.182			108.889	112.697	114.363	108.215	110.425	115.243	111.667	118.123	106.919
50	112.044	106.302	108.045	108.699	106.438	103.827	107.357	99.1818			105.758	110.562	111.021	106.714	109.567	114.192	108.426	117.197	105.689
55	110.387	104.517	107.203	107.493	105.351	102.197	106.421	97.7727			103.434	108.202	108.401	105.924	108.923	112.878	106.111	117.197	104.664
140	104.862	100.105	104.303	101.636	103.846	106.449	103.741	103.182			97.6768	104.157	104.607	109.558	106.092	103.679	102.593	121.788	103.178
145	104.862	99.3697	104.022	101.723	105.686	106.662	103.865	103.046			97.4748	102.809	104.607	108.531	105.791	103.482	103.056	121.466	102.973
150	104.309	99.0546	105.613	101.636	104.515	106.449	103.678	103.046			97.3737	101.798	104.788	108.531	106.478	102.957	102.407	121.667	102.973
Male 60s
	Control										PC:EtOH											-/-										-/- L-NAME
0	0	0	0	0	0	0					0	0	0	0	0	0	0	0	0
5	8	12.2158	14.7864	5.92467	14.6427	9.93049					14.7111	7.88406	12.0909	17.6429	15.0769	14.9309	7.15637	8.33669	16.2993
10	155.64	47.5256	187.185	155.65	180.06	137.008					200.06	196.174	164.682	196.26	183.949	190.17	127.238	171.526	173.757
15	152.09	77.5747	187.24	151.248	180.41	134.393					203.574	197.797	169	205.999	175.846	185.547	117.276	165.606	172.168
20	142.607	106.955	168.894	142.742	172.814	128.898					188.029	187.304	163.046	196.189	159.59	173.698	106.463	152.92	162.173
25	137.034	110.076	169.606	136.818	165.667	125.919					171.173	177.913	158.273	186.097	150.718	165.143	103.373	136.73	153.921
30	134.427	111.057	161.939	132.543	160.37	124.197					177.129	170.551	154.546	178.828	145.949	154.144	103.657	152.517	148.642
35	128.764	113.152	153.779	129.327	154.773	123.204					174.33	167.362	151.318	171.701	141.641	148.034	104.035	152.114	144.336
40	127.056	112.929	146.988	126.069	148.726	121.582					168.851	164.87	148.046	164.15	135.641	142.349	103.815	149.779	140.133
45	123.551	114.044	142.004	124.037	144.228	119.927					164.503	162.377	144.182	157.022	134.923	136.876	104.161	148.127	136.597
50	120.225	114.267	138.39	121.202	140.33	118.007					160.333	160.754	140.454	151.164	131.795	132.891	104.193	145.751	133.47
55	117.348	114.891	134.721	119.255	136.382	116.385					156.76	158.783	137.818	146.436	128.872	129.437	103.878	143.657	130.6
140	100.944	115.381	114.02	103.513	115.192	105.594					121.203	146.667	116.682	112.985	111.641	108.076	100.031	124.93	114.403
145	101.124	115.069	113.801	103.724	115.093	105.826					120.072	146.957	115.909	112.703	111.333	107.917	99.9685	126.299	114.249
150	100.629	114.98	113.691	103.385	114.993	105.991					120.25	146.783	115.727	111.856	111.231	107.811	99.9054	125.01	114.198
Male 60s
	Control										PC:EtOH											-/-										-/- L-NAME
0	0	0	0	0	0	0	0	0			0	0	0	0	0	0	0
5	7.8453	16.5966	2.80636	19.2076	13.1271	11.7647	14.9626	12.0909			14.9495	24.9438	18.8799	12.1643	9.22351	13.9947	12.8704
10	246.409	254.622	213.845	221.705	199.916	199.716	160.786	164.682			226.97	272.809	226.016	209.874	156.242	173.982	271.667
15	268.619	272.584	225.631	228.424	193.813	177.675	152.619	169			245.758	278.539	214.453	198.42	154.183	164.06	271.945
20	252.928	248.95	196.352	213.953	168.813	161.233	137.344	163.046			228.384	234.157	197.109	169.273	145.174	142.247	241.944
25	235.359	233.088	179.139	202.842	154.431	156.13	128.99	158.273			209.394	230.225	189.883	155.766	141.356	123.39	226.111
30	221.547	219.433	173.433	199.828	152.174	157.194	125.249	154.546			194.242	217.977	182.927	152.133	139.254	135.414	214.815
35	204.751	203.781	170.533	191.559	150.92	156.485	122.756	151.318			183.131	202.247	174.526	150.158	136.465	135.94	201.111
40	191.05	189.601	167.727	184.582	147.492	154.359	121.01	148.046			175.05	196.292	169.557	148.183	133.376	135.414	188.333
45	179.889	179.517	146.492	177.778	145.067	151.878	120.075	144.182			167.677	187.303	165.041	146.287	130.673	134.888	169.167
50	169.613	171.008	168.195	171.318	142.308	150.106	119.015	140.454			161.212	179.663	161.518	141.706	128.314	134.625	174.074
55	162.32	163.55	168.382	165.03	140.217	148.618	118.579	137.818			155.758	172.023	157.724	145.103	126.298	134.034	166.667
140	128.287	115.336	116.745	118.432	119.565	114.033	112.344	116.682			115.454	126.966	119.783	115.64	114.543	122.799	116.389
145	127.735	114.601	116.558	117.14	119.482	113.395	112.095	115.909			114.748	126.18	118.79	115.403	114.028	122.536	115.648
150	127.293	114.286	116.09	116.882	119.064	113.04	111.908	115.727			113.737	124.944	117.706	115.64	113.685	121.682	115.093

## Sheet: Figure 3
Male Systolic
Control									PC:EtOH
21.62	25.41	19.61	21.22	52.39	19.39				43.81	28.95	28.03	22.19	32.6	21.85	27.57	29.72
27.13	32.71	37.56	42.96	49.46	33.37				50.76	40.27	33.73	27.69	54.62	30.24	46.78	33.78
31.21	36.45	35.11	52.56	52.62	34.56				63.14	42.94	37.23	33.92	64.44	35.46	62.29	36.61
26.38	41.58	41.06	58.65	63.78	42.07				71.55	52.57	40.82	37.26	71.76	40.1	69.67	39.93
35.81	40.88	49.53	70.55	61.98	48.52				79.14	99.96	43.74	40.4	77.07	43.56	78.5	43.78
41.41	47.42	44.49	70.34	65.5	49.86				77.85	150.2	47.17	47.37	81.33	36.49	82.39	47.16
45.21	55.4	47.51	72.8	70.45	63.79				94.51	162.3	45.74	49.11	83.97	46.45	84.07	51.27
52.69	53.29	58.15	82.07	74.03	57.65				106.5	162.8	56.04	56.12	88.8	52.02	88.66	55.68
57.85	74.36	56.87	84.14	81.6	63.63				125.1	171.7	63.96	60.34	92.59	55.74	91.84	57.99
57.92	78.07	63.83	88.55	82.66	67.1				135.7	185.4	58.92	64.92	94.66	60.3	95.47	65.2
68.51	54.57	68.6	95.76	88.28	70.43				136.7	198.4	82.22	70.49	99.67	63.33	97.6	67.48
71.7	67.22	74.91	98.86	86.46	74.07				149.6	193.8	80.25	74.76	100.8	64.77	100.9	72.45
77.69	67.09	84.29	102.3	88.05	77.87				146.1	184.4	88.66	79.93	104.3	69.6	102.7	78.09
73.43	76.14	84.71	105.6	86.85	94.67				142.2	183.9	80.14	83.14	104.9	73.46	104.7	81.89
97.77	71.69	93.44	105.8	86.85	84.88				166.3	187.3	98.7	87.22	108.3	75.42	106.6	85.72
91.66	87.63	98.24	106.8	89.41	90.02				166.1	198.6	101.9	95.23	102.6	78.84	108.3	87.87
94.95	89.76	108.3	108.8	89.04	96.36				167	193.1	105.9	99.06	107	81.76	110.5	86.38
Female Systolic
Control									PC:EtOH
37.07	21.24	48.69	55.1	42.86	39	23.94			70.08	56.9	28.96	16.7	33.06	38.3	21.46
60.15	31.52	61.52	87.75	56.25	60.35	38.63			83.86	68.2	38.53	23.2	49.3	46.72	30.74
71.53	40.45	67.53	99.46	67.21	72.75	45.55			73.03	78.62	36.98	28.38	58.52	52.13	34.8
88.49	49.48	73.08	107.6	74.52	80.27	50.39			93.96	89.03	66.74	31.5	69.88	56.8	38.75
76.19	56.39	79.59	111.7	73.04	84.64	55.06			91.44	95.07	61.54	34.7	70.26	54.56	43.08
109.4	64.63	81.05	112.4	84.22	89.48	55.61			113.9	99.2	57.19	38	77.33	61.36	44.71
132.4	73.27	93.76	113.6	88.37	92.48	59.66			130.6	105.1	79.97	43.01	79.8	65.03	46.84
148.8	88.48	100.9	116.7	100.3	96.39	64.98			129.1	112	87.53	48.47	82.25	67.19	57.17
166.7	102.6	108.9	118.8	103	98.82	68.73			145.6	116.2	86.54	55.19	89.98	75.5	58.57
170.1	112.2	120.1	120.4	103.8	101.5	72.48			158.5	121.1	103.4	63.56	86.32	80.84	66.92
									163.4	124.4	108	71.66	93.18	83.33	70.72
Male EDP
Control									PC:EtOH
0	4.113	0	0	5.74	5.655	4.099			0	12.66	0	2.259	3.759	0.17	8.88	0.889
0	3.361	0	3.967	6.229	6.123	2.674			0	13.91	0	0.057	3.001	0	3.832	1.978
0	3.65	0	4.043	6.255	5.52	3.912			0	11.48	0	0	2.257	0.547	1.406	4.598
0	3.854	0	5.091	8.429	5.998	4.359			0	7.697	0	0	1.93	1.447	1.821	5.003
0	3.609	0	5.756	8.885	6.662	4.876			0	4.891	0	0	2.326	2.455	3.47	5.82
0	2.725	0	5.466	10.02	7.285	5.452			0	3.233	0	0	2.743	1.594	4.396	6.669
0	2.385	0	6.024	11.25	7.772	5.706			0	0	0	0	3.404	3.594	5.27	8.035
0	1.958	0	7.246	13.36	8.794	6.778			0	0	0	0.189	4.738	5.406	6.691	9.409
0	0.197	0	8.129	15.84	9.868	7.681			0	0	0	0.891	5.968	6.929	7.629	10.37
0	0.2	0	9.368	18.37	11.18	8.818			0	0	0	1.744	6.902	8.359	8.599	12.7
0	0	0	10.39	20.28	12.24	9.811			0	0	0	2.416	7.912	9.77	9.673	14.55
0	0.632	0	11.89	22.23	12.72	10.94			0	0	0	3.142	8.542	10.72	10.87	16.18
0	0.515	0	13.81	23.76	9.144	11.9			0	0	0	3.66	9.753	12.33	12.35	17.28
0	1.539	0.114	14.52	25.08	10.42	12.83			0	0	4.072	4.247	11.03	14.13	13.87	19.89
0	0	1.008	15.38	26.05	10.59	14.13			0	0	0.769	5.161	12.03	15.49	15.52	20.22
0	0	1.834	16.56	27.33	12.06	13.8			0	0	2.115	6.521	12.62	16.93	16.87	23.24
0	0	4.425	17.6	29.15	12.47	14.42			0.725	0	2.807	7.941	13.65	18.47	18.54	26.5
Female EDP
Control									PC:EtOH
0	0	0	8.453	2.949	7.201	3.229			0	0	1.046	0	5.855	6.423	0
0	0	0	13.59	5.599	8.087	5.555			0	0	2.283	0.0944	8.436	7.984	0
0	0	0	16.6	7.92	9.52	6.872			0	0	2.435	0.905	10.92	11.27	0.284
0	0	0	19.35	9.451	11.23	7.859			0	0.563	5.757	1.373	13.68	13.03	1.157
0	0	0	20.95	13.42	12.63	8.906			0	1.652	5.906	1.815	15.09	10.96	1.572
0	0	0	21.27	13.2	13.92	9.473			0	2.67	6.568	2.35	17.7	11.97	2.13
0	0	0	21.68	13.5	15.18	10.49			0	3.075	8.065	3.624	18.81	15.7	2.539
0	0	0	23.28	15.45	17.09	12.4			0	3.937	10.33	4.505	21.13	15.77	4.184
0	0	0	25	20.05	19.26	13.76			0	5.69	12.48	6.295	23.74	17.73	5.378
0	0	0	26.21	21.25	22.26	15.21			0	7.142	15.02	8.002	25.39	22.07	6.734

## Sheet: Figure 4
EDP Males
Control									PC:EtOH
-1	7.268	9.501	9.962	8.21	7.767				11.14	10.89	11.01	7.082	8.081	9.907	8.063
5	0	0	0	0	0				0.217	3.804	0	0	0	0	0
10	0	57.57	28.18	0	0				0	0	0	56.71	0	0	0
15	29.83	64.3	37.86	15.65	38				14.77	3.526	27.5	55.05	34.59	20.02	0
16	44.31	24.39	35.12	28.66	24.05				33.11	31.68	33.16	29.42	69.12	70.54	29.2
20	39.79	36.52	37.94	21.73	16.78				35.82	39.65	10.95	34.8	42.61	49.1	32.48
25	15.6	36.51	37.87	7.957	28.03				14.37	14.5	12.43	34.61	24.64	48.77	32.06
30	16.38	10.39	38.42	8.506	29.13				12.8	12.42	12.69	41.56	17.65	50.58	10.76
35	16.84	9.323	20.34	9.478	30.07				11.99	12.48	13.33	36.99	17.97	51	10.84
40	17.74	8.6	19.02	10.84	30.22				11.66	13.55	13.73	42.4	18.6	53.6	11.14
45	19.19	10.81	20.09	29.95	31.09				11.04	13.63	15.34	44.27	20	53.63	11.56
50	20.46	11.54	20.57	12.55	32.35				11.23	14.73	16.47	45.84	21.01	37.6	12.4
55	21.81	11.89	21.19	13.03	31.53				11.07	16.35	17.4	10.48	21.98	35.67	12.86
60	23.22	12.45	21.75	13.55	16.11				10.04	16.22	18.11	3.377	23.18	34.93	13.38
65	24.69	13.23	22.87	13.82	14.32				11.15	16.87	18.84	15.87	24.59	35.27	13.97
70	25.96	13.65	23.66	14.21	13.71				9.68	17.72	19.42	16.58	25.73	35.82	14.57
75	27.4	14.4	24.49	14.43	13.65				10.27	19.91	20.22	16.64	26.89	36.85	15.07
EDP Females
	Control								PC:EtOH
-1	7.684	7.052	7.275	8.397	7.94	8.509	7.878		7.516	9.196	6.086	8.944	10.73	5.548	11.33	7.732
5	-0.854	0	0	0	0	0	0		3.405	0	0	3.978	0	0	0	0
10	23.45	0	14.62	0	51.09	0	11.37		2.137	9.734	38.65	0	0.154	0	0	0
15	39.66	24.16	26.98	27.65	46.15	40.99	22.42		17.07	28.02	38.12	15.17	2.822	0	15.98	15.28
16	23.76	68.83	17.94	20.71	39.26	38.82	19.48		62.18	60.34	39.58	34.42	13.38	51.17	30.12	30.6
20	37.28	35.21	20.82	22.97	45.02	11.28	27.5		60.24	62.84	16.09	40.87	26.2	40.97	16.43	10.56
25	31.66	14.51	10.32	23.21	46.88	12.21	30.25		42.76	59.48	14.15	18.55	26.82	14.18	17.32	10.26
30	13.35	14.14	9.727	21.81	48.5	13.74	30.38		62.23	59.91	11.02	15.1	26.61	15.37	16.78	10.5
35	12.74	13.88	9.928	19.9	21.6	15.08	13.24		39.73	60.7	12.24	12.5	26.87	13.58	16.05	10.93
40	13.03	13.9	11.36	18.18	16.39	16.8	13.51		43.16	63.49	14.85	13.07	27.61	12	16	11.25
45	13.77	16.86	12.07	17.72	16.54	18.39	13.73		42.46	63.33	17	14.69	28.32	12.76	16.25	11.87
50	14.99	19.13	12.6	17.62	17.1	19.59	13.97		44.85	49.13	18.47	17.09	29.29	14	16.53	12.23
55	15.16	20.39	13.1	17.38	18.21	20.62	14.36		46.41	61.19	19.28	19.81	30.15	15.49	16.97	12.54
60	15.51	21.52	13.45	17.43	19.05	21.81	14.52		47.26	47.6	19.84	22.2	31.03	15.6	17.98	13.21
65	16.18	22.92	13.71	17.66	19.78	22.75	15.01		47.62	48.18	20.18	24.01	31.68	17.34	18.68	13.67
70	17.1	24.17	13.74	17.73	20.28	23.88	15.13		47.19	47.27	20.34	25.56	32.41	18.87	19.54	14.07
75	17.97	25.29	14.01	17.68	21.27	25.19	15.58		47.28	47.31	19.07	27.02	32.82	20.19	20.44	14.57
	% Recovery DP Males
	Control								PC:EtOH
-1	100	100	100	100	100				100	100	100	100	100	100	100	100
5	0	0	0	0	0				0	0	0	0	0	0	0	0
10	0	0	0	0	0				0	0	0	0	0	0	0	0
15	0	0	0	0	0				0	0	0	0	0	0	0	0
16	3.62562	1.64027	1.98631	3.70175	45.5917				13.5089	5.44484	3.97868	4.58188	4.64083	1.46558	1.72101	3.37358
20	7.59824	5.6927	3.74527	12.3392	3.54602				5.46286	11.2278	16.3526	48.5309	6.53935	6.41444	8.23775	4.97687
25	77.7533	11.1511	5.54013	74.71	6.69559				7.43203	122.758	100.685	84.0353	10.8708	42.783	7.99639	2.73895
30	80.673	65.5006	7.87345	83.1729	9.07429				5.81223	121.139	111.631	89.1514	4.54239	66.132	6.77909	77.0747
35	81.9174	98.8118	48.0544	87.3118	13.4352				46.0108	105.142	107.443	89.7884	10.8567	68.762	6.03402	84.1726
40	83.1618	107.665	57.3398	94.0948	14.3603				54.491	125.018	108.091	97.3084	7.18625	69.2539	1.72101	86.1767
45	83.5806	106.687	60.8816	16.605	14.8008				56.9789	103.915	109.29	101.849	6.45497	71.141	3.9982	88.0138
50	84.0473	108.534	63.9688	91.4331	14.14				57.6565	101.619	113.459	106.205	6.35653	72.5062	39.4048	88.4313
55	82.9105	109.884	65.0696	96.5803	19.5582				56.6719	116.851	115.382	112.39	50.9647	73.0885	53.8235	88.5983
60	81.355	109.939	65.3927	96.7918	84.1134				14.0277	127.972	118.923	108.506	52.7268	72.5263	56.321	88.1808
65	79.3208	115.922	64.0406	96.0162	95.0378				54.0252	123.149	119.989	107.849	74.7455	70.7194	56.1007	87.2789
70	77.6097	107.5	63.6457	94.6413	97.2623				53.0088	120.125	115.382	106.205	81.3973	69.0029	56.9192	87.1286
75	75.3482	103.53	61.8628	93.1077	101.095				51.3996	107.954	107.329	103.267	84.4771	67.0354	55.8278	85.2581
% recpvery DP Females
	Control								PC:EtOH
-1	100	100	100	100	100	100	100		100	100	100	100	100	100	100	100
5	0	0	0	0	0	0	0		0	0	0	0	0	0	0	0
10	0	0	0	0	0	0	0		0	0	0	0	0	0	0	0
15	0	0	0	0	0	0	0		0	0	0	0	0	0	0	0
16	3.5795	5.57528	3.96521	3.47322	1.87027	7.73005	3.04943		3.97029	0.81215	1.18439	5.34862	206.325	5.2524	2.10029	3.43943
20	1.70173	7.48261	10.1749	24.5704	7.45739	93.5374	2.7674		6.82347	5.6749	4.51134	2.15484	96.7755	18.4913	43.2238	84.6657
25	14.2886	70.3659	68.5869	30.5917	8.52273	101.741	3.52535		35.408	1.6446	76.919	81.4607	99.3799	95.0613	47.4368	84.4798
30	73.9958	85.2284	75.7561	35.4147	8.20313	106.099	7.24459		4.68736	10.0097	89.761	91.3114	97.9744	101.911	49.4749	86.1902
35	87.5216	86.769	81.328	38.9335	52.3556	107.823	68.7266		47.5303	8.97425	89.6811	105.125	95.6594	101.292	50.1585	85.2978
40	94.2552	89.2338	87.8893	43.9385	70.928	110.002	73.0628		35.5817	7.98952	91.8503	95.217	94.5019	101.105	50.9787	85.7998
45	98.2014	86.945	88.918	47.4118	73.2126	112.199	73.6974		55.5841	1.63445	97.027	101.816	93.179	102.645	52.4824	88.3468
50	98.4362	88.0894	89.2734	49.9598	74.929	114.416	75.2485		53.4782	2.08113	96.8274	107.165	91.6081	106.746	53.0417	86.3761
55	101.766	88.9111	89.7971	51.886	75.9351	114.852	75.3014		51.5458	31.6231	94.7115	109.358	89.5205	109.135	52.644	86.6178
60	104.466	88.4269	90.115	52.5685	74.7751	113.753	74.6316		51.1307	6.25355	91.5309	109.339	87.3915	108.66	51.9232	85.4652
65	103.82	86.2114	89.4604	52.5382	73.8281	112.029	73.2391		37.129	36.1813	88.55	107.838	84.3737	107.048	50.4319	85.2607
70	103.703	84.3481	87.0663	52.5837	72.6681	110.096	73.1333		39.0538	38.5873	86.3276	107.126	81.666	108.286	49.4501	85.019
75	102.192	82.4261	86.5613	52.7809	70.5966	106.724	70.6127		38.9858	41.7343	84.3846	101.97	79.2476	102.256	48.7541	82.2302
Flow DP Males
	Control								PC:EtOH
-1	11.1183	14.0058	13.1472	12.375	12.5585				5.54673	11.5064	6.27395	10.1891	14.4757	9.95715	12.1165	12.6476
5	0	0	0	0	0				0	0	0	0	0	0	0	0
10	0	0	0	0	0				0	0	0	0	0	0	0	0
15	0	0	0	0	0				0	0	0	0	0	0	0	0
16	10.3795	13.0521	14.6421	13.328	7.91643				5.9057	10.6271	10.7359	11.4294	16.2459	9.18709	9.57296	13.2735
20	10.3512	12.0785	14.2362	14.3514	10.1879				6.37857	14.3774	10.6213	13.2785	15.385	11.437	11.6127	13.6278
25	11.5018	12.0825	13.2363	13.3186	10.6398				6.68231	14.1396	10.3814	11.5892	14.6547	10.2551	10.8041	13.1042
30	10.4683	11.9269	12.1325	12.2623	10.8024				6.3199	13.8884	9.21039	10.1777	13.7986	8.69827	10.2068	12.7933
35	9.7174	11.5079	10.7613	11.9055	10.9133				5.95057	12.4708	8.61236	9.20367	12.899	8.26637	9.81269	12.4508
40	9.35406	11.4241	10.8603	11.807	10.9371				5.90915	11.4705	8.4333	9.14279	12.8168	8.20276	9.87363	12.0926
45	9.09568	11.492	11.3553	11.6098	10.9887				5.38106	11.5333	8.3402	9.13138	12.604	8.13245	9.71517	11.8288
50	8.94631	11.3643	11.3157	11.023	11.0402				5.43628	11.4032	8.46911	9.17704	12.338	8.08223	9.39417	11.573
55	8.84134	11.2964	11.2167	11.3469	11.0006				5.14635	11.309	8.61594	9.22269	8.077	8.07218	9.31697	11.325
60	8.64352	11.2087	11.0682	11.2859	10.957				5.17051	11.6544	8.66249	9.18845	-0.00967	7.95835	9.23977	11.1321
65	8.49011	10.4864	10.9544	11.314	11.1472				5.27751	11.6095	8.62668	9.24171	12.4492	7.83782	9.16663	11.0258
70	8.32055	11.057	10.8504	11.1356	11.2067				5.12909	11.6095	8.60519	9.15801	11.8979	7.72733	9.06099	10.8802
75	8.15906	10.4904	10.7465	11.0136	11.2463				5.1498	11.1161	8.54073	9.07811	11.5738	7.62689	8.95534	10.7227
	Flow Females
	Control								PC:EtOH
-1	14.0151	9.75054	13.2421	11.6276	8.54336	10.439	10.7107		11.1741	9.62716	10.2172	12.1173	6.1905	8.01377	11.2534	11.3299
5	0	0	0	0	0	0	0		0	0	0	0	0	0	0	0
10	0	0	0	0	0	0	0		0	0	0	0	0	0	0	0
15	0	0	0	0	0	0	0		0	0	0	0	0	0	0	0
16	14.3857	10.8562	14.5648	10.1364	11.3066	12.7484	11.478		12.1795	7.89223	13.8924	18.0825	8.1282	11.4828	11.6822	13.202
20	12.9089	14.7398	14.4812	10.6066	10.8964	14.5997	11.1509		13.07	9.29378	14.0862	18.3341	8.44364	13.6288	12.5766	13.8621
25	12.8854	11.9757	12.558	9.38403	8.06304	12.9713	10.3208		11.7343	8.66785	10.4778	16.0917	7.17625	10.6868	11.7373	12.9694
30	12.4147	9.79891	10.8704	8.7123	7.73922	11.9807	9.4088		10.0036	8.34807	8.98096	13.8925	6.85518	8.46017	10.408	12.2985
35	12.144	9.16315	10.802	8.7526	6.72999	11.4606	8.25157		9.88869	8.16438	8.85399	13.3966	6.69746	7.6319	9.71576	11.9468
40	11.8793	8.83146	11.0756	8.56452	6.15252	11.1015	8.32704		10.0108	8.08954	9.19479	13.3391	6.62423	7.35223	9.47072	11.7195
45	11.6851	8.67252	11.0528	8.3227	6.39538	10.8538	8.13208		9.8456	7.98068	9.17474	13.6553	6.57354	7.41677	9.34207	11.6762
50	11.3909	8.52049	11.2581	8.24209	6.51411	10.6433	8.19497		9.6158	8.04191	9.06114	14.1368	6.54537	7.54585	9.14604	11.449
55	11.2968	8.31318	11.1821	8.21522	6.60046	10.4452	8.14465		9.49372	7.76296	8.90077	14.4243	6.50594	7.63728	8.99902	11.3029
60	11.1144	8.1266	10.8476	8.09431	6.60046	10.1851	8.06918		9.37882	7.87182	8.78049	14.5537	6.51158	7.35223	9.25631	11.1838
65	10.8908	7.9262	11.0148	7.94653	6.69761	9.92508	8.03774		8.98384	7.35474	8.74039	14.5321	6.44398	7.29307	9.32982	11.0378
70	10.6907	7.71889	10.9996	7.83234	6.68682	9.72076	7.90566		8.84022	7.24588	8.91413	14.4674	6.38202	7.4329	9.4891	10.9512
75	10.4024	7.49775	10.8932	7.75845	6.75158	9.41118	7.83648		8.68223	7.17104	8.98764	14.2375	6.28063	8.47631	9.7035	10.8917

## Sheet: Figure 5
	Male PE
Log [PE] (M)	Control								PC:ETOH
-9	-1.54799	0.811688	-0.590551	-0.319489	-0.610998	-1.04712	10.2863	-0.590551	-0.261438	2.54669	-1.53257	-1.01695	1.32275	-0.08285	-0.498505	-0.294118
-8.5	-3.40557	0.974026	-3.34646	-0.532481	-0.610998	0.224383	20.4666	-0.590551	0.522876	-1.52801	-0.766284	-1.52542	0.5291	-0.3314	0.0997009	0.147059
-8	-2.68318	1.2987	-5.31496	9.37167	2.64766	2.16904	31.7073	2.55905	1.83007	3.22581	2.04342	0.847458	1.0582	0.24855	1.39581	6.17647
-7.5	5.05676	21.2662	23.4252	72.6305	91.6497	18.6238	53.4464	36.4173	13.2026	34.4652	27.8416	9.91526	6.34921	5.21955	5.48355	30.8823
-7	28.1734	60.3896	80.5118	112.78	137.678	57.816	66.596	77.9528	48.6275	114.601	69.9872	38.5593	32.4074	21.9553	29.8106	73.6765
-6.5	50.8772	92.6948	121.457	133.866	156.008	79.5811	88.8653	100.886	79.7386	140.577	93.6143	63.1356	52.5132	39.6023	57.5274	90.1471
-6	75.7482	130.519	156.299	148.775	168.024	97.1578	91.4104	116.831	116.732	164.686	116.092	86.4407	75.3968	59.5692	92.323	104.853
-5.5	95.872	152.11	179.921	158.254	176.578	106.731	100	125.295	141.307	176.401	127.969	100.847	92.4603	70.7539	113.759	112.647
-5	106.501	154.058	188.386	164.856	178.208	115.183	96.8187	129.331	155.556	182.003	138.953	106.017	105.291	82.0215	121.436	115.588
-4.5	106.811	151.948	193.307	162.62	178.411	111.07	113.786	138.09	149.281	182.683	141.89	112.797	112.302	85.5841	126.122	118.529
	Fenale PE
Log [PE] (M)	Control								PC:ETOH
-9	-2.04708	-0.362757	-1.30246	-1.30246	-1.96335	-2.63653	-0.627803	-0.627803	1.40845	0.284091	-0.653595	-1.47651	-0.696864	-0.207039	0.144509
-8.5	-3.48004	-1.20919	-1.30246	-1.30246	-2.35602	-1.2241	-0.627803	-0.627803	-4.22535	0	0.326797	-1.87919	-1.50987	-0.414079	-0.433526
-8	-3.68475	4.95768	-4.19682	-4.19682	1.17801	1.60075	1.34529	1.34529	2.34742	0.568182	16.9935	-1.20805	-1.27758	-3.41615	2.31214
-7.5	3.7871	42.6844	32.1273	32.1273	36.5183	8.56874	18.4753	18.4753	79.8122	21.3068	98.366	7.38255	11.9628	31.9876	10.1156
-7	20.1638	112.213	70.4776	70.4776	90.3141	33.4275	61.435	61.435	206.573	81.25	195.752	37.7181	54.1231	92.8571	31.6474
-6.5	40.737	139.42	92.33	92.33	112.042	55.4614	86.9955	86.9955	255.399	115.625	233.333	64.0268	90.5923	114.182	55.7803
-6	54.9642	158.404	106.802	106.802	126.702	69.3974	107.982	107.982	329.108	148.864	268.301	90.7383	118.118	124.741	74.1329
-5.5	62.9478	169.287	119.103	119.103	129.712	80.6968	120.179	120.179	372.3	168.182	286.928	109.53	128.223	129.296	86.9942
-5	74.3091	176.905	122.865	122.865	134.686	88.3239	122.601	122.601	422.535	184.659	301.634	122.416	139.721	129.917	90.1734
-4.5	70.8291	178.235	118.09	118.09	135.078	93.8795	123.318	123.318	430.047	186.932	307.19	132.081	140.883	128.054	87.1387
	Male ACT
Log [ACH] (M)	Control								PCEtOH
-9	1.53257	3.12076	2.07407	5.20833	1.44462	-2.06101	-0.49875		0.589102	9.46746	2.50896	0.922131	3.90764	-0.65703	1.71717
-8.5	-8.23755	2.7137	5.03704	8.02083	4.01284	0.577082	-0.24938		-3.53461	10.1775	5.73477	6.04508	12.611	3.15374	5.15151
-8	-6.13027	25.2374	26.0741	17.0833	6.42055	9.31575	-9.72569		-2.06186	15.7396	10.6332	20.2869	29.8401	13.1406	5.05051
-7.5	21.0728	73.4057	68.2963	45	6.42055	37.3454	18.5785		15.0221	52.426	31.0633	56.6598	56.4831	35.611	18.0808
-7	70.3065	98.7788	97.9259	80.2083	15.0883	74.3611	42.6434		77.6141	79.8817	61.0514	86.5779	77.9751	53.3509	61.9192
-6.5	98.0843	108.955	106.963	96.7708	29.053	92.4979	63.7157		97.4963	91.716	75.0299	95.6967	90.7638	68.1997	87.6768
-6	106.322	106.106	110.519	97.5	67.2552	95.878	77.9302		110.015	98.5799	80.8841	96.4139	93.7833	76.4783	86.1616
-5.5	108.046	97.5577	112.148	95.7292	88.764	94.1467	64.4638		105.302	100.71	75.5078	90.8812	86.1457	79.7635	88.3838
	Female ACT
Log [ACH] (M)	Untreated								PC:EtOH
-9	5.47368	4.46533	2.19595	4.91803	5.28	5.28	0.509461	3.86007	11.6371	7.2695	-1.33869	-1.33869	8.96625	16.3588	16.3588
-8.5	6.31579		16.723	9.01639	15.68	15.68	5.8952	7.59952	15.5818	6.91489	-0.26774	-0.26774	13.8186	25.066	25.066
-8	12.421	16.3337	22.973	25.4098	33.76	33.76	-1.0917	13.269	21.8935	10.8156	1.87416	1.87416	23.8397	36.9393	36.9393
-7.5	21.5789	30.3173	37.1622	44.8087	64.16	64.16	21.9068	50.9047	42.8008	30.6738	6.69344	6.69344	46.519	59.3668	59.3668
-7	37.6842	38.8954	65.7095	75.8197	82.08	82.08	64.7744	89.2642	74.1617	83.6879	10.174	10.174	75.1055	92.876	92.876
-6.5	44.7368	62.0446	84.6284	89.071	86.72	86.72	86.6084	102.292	91.9132	99.4681	37.2155	37.2155	91.7721	120.053	120.053
-6	46.3158	92.2444	92.5676	95.082	68.96	68.96	96.7249	107.961	94.2801		60.1071	60.1071	100.527	126.649	126.649
-5.5	48	96.1222	89.8649	97.541	56.96	56.96	101.528	109.047	96.0552	110.461	70.0134	70.0134	102.743	129.552	129.552
-5	49.2632	90.3643	94.0878	97.1312	42.56	42.56	103.275	109.65	93.8856	107.979	70.415	70.415	105.274	136.148	136.148
	Male SNP
Log [SNP] (M)	Control								PCEtOH
-11	19.1638	4.77002	0.098814	3.48675	2.76382	8.28026			-1.91257	5.66706	8.40807	12.6492	1.71527	4.60705	7.83132
-10.5	17.4216	8.17717	9.28854	7.11297	11.8928	15.0319			-1.22951	5.07674	10.426	19.4511	10.8062	16.9377	15.1807
-10	20.7317	11.7547	18.1818	14.7838	23.4506	24.9682			1.63934	11.9244	15.2466	26.8496	17.8388	26.5583	17.2289
-9.5	13.0662	13.9693	25.9881	24.1283	34.6734	26.4968			6.8306	14.758	21.0762	36.3962	22.47	34.6883	12.8916
-9	34.3206	34.753	53.7549	49.2329	50.2513	45.0955			31.4208	38.1346	40.9193	41.4081	34.1338	50.542	21.8072
-8.5	68.8153	75.4685	84.585	101.395	76.8844	87.7707			62.1585	78.5124	94.0247	73.747	51.2865	70.7317	46.506
-8	92.5087	97.9557	97.5296	112.692	92.7973	117.834			82.9235	100.472	99.1031	91.6468	71.1835	87.3984	79.6385
-7.5	107.317	103.237	103.063	115.9	101.759	123.185			95.765	108.382	102.354	95.8234	93.1389	97.9675	95.5422
-7	111.498	105.963	105.237	117.713	103.518	133.758			107.514	110.862	106.39	101.79	98.2847	100.271	101.566
-6.5	111.672	108.518	106.522	118.968	103.099	123.949			105.874	112.397	108.296	103.58	102.058	100.542	104.217
-6	114.112	109.199	106.621	118.41	103.015	135.032			109.153	113.459	107.847	102.745	105.146	101.219	105.783
	Female SNP
Log [SNP] (M)	Untreated								PC:ETOH
-11	7.25514	5.77223	-2.16998	4.4843	2.87648	-2.19864	2.52525		5.00808	2.61845	-12.7418	18.7661	9.60699
-10.5	20.4353	9.82839	8.67993	7.02541	2.87648	4.77635	8.68687		8.8853	6.73317	0.568828	32.1337	13.7555
-10	27.5695	10.1404	16.094	17.1898	16.0744	-2.95679	13.2323		10.0162	11.596	1.82025	41.1311	13.3188
-9.5	63.8452	17.7847	34.9005	20.0299	13.5364	-0.68234	19.3939		15.1858	12.9676	2.27531	51.6709	13.5371
-9	61.3059	42.5897	63.1103	37.2197	22.6734	26.0045	54.6465		38.7722	15.3367	18.7713	78.7918	22.9258
-8.5	94.5587	69.4228	86.9801	68.6099	45.0085	86.1258	88.7879		72.6979	61.596	53.2423	100.257	45.8515
-8	109.432	88.1435	106.51	88.7892	56.0068	102.35	105.151		98.0614	64.0898	97.6109	107.841	84.9345
-7.5	122.491	102.496	114.105	102.242	100	105.989	108.182		106.462	97.0075	106.371	110.54	104.148
-7	124.305	110.14	116.456	105.531	101.692	115.997	110.101		110.178	101.496	110.808	111.44	112.009
-6.5	125.272	112.481	116.817	107.773	102.707	118.196	111.212		111.309	106.609	112.969	112.082	114.847
-6	125.393	114.197	120.072	109.268	106.261	119.484	111.919		111.309	108.105	113.197	112.211	115.721
